# Supplementary material for: Window films increase avoidance of collisions by birds but only when applied to external compared with internal surfaces of windows
Source: PeerJ. 2023 Feb 2;11:e14676. doi: 10.7717/peerj.14676 (PMC9899435; doi:10.7717/peerj.14676)
Supplement: Supplemental Information 2 — These scripts can be applied to the data provided in Data S1 to recreate the statistics reported in the article. [file peerj-11-14676-s002.r]

# These codes can be applied to the data supplied in the associated Excel file. 

# Binary choice collision trials (Wilcoxon matched pairs test):
# This test was run for each of the four experiments separately
> wilcox.test(BinaryControl,BinaryTreatment,paired=TRUE)

# Avoidance trials (Wilcoxon matched pairs test):
# This test was run for each of the four experiments separately
> wilcox.test(AvoidControl,AvoidTreatment,paired=TRUE)

# Comparison of within-individual change in window avoidance data from experiments 1 and 3 (exterior fixed window film) with data from experiments 2 and 4 (interior fixed window film):
> wilcox.test(ExteriorAvoidance,InteriorAvoidance)
